# Supplementary material for: A versatile transposon-based technology to generate loss- and gain-of-function phenotypes in the mouse liver
Source: BMC Biol. 2022 Apr 1;20:74. doi: 10.1186/s12915-022-01262-x (PMC8974095; doi:10.1186/s12915-022-01262-x)
Supplement: Supplementary file 2 — Additional file 2. Individual data values and statistics for Figures 1-3. [file 12915_2022_1262_MOESM2_ESM.xlsx]

## Sheet: Fig1
	Fig1C
			Fah			EGFP				Fah			EGFP
		Animal	1	2	3	1	2	3		Mean	SD	Sample Number	Mean	SD	Sample Number
		Value (normalized to Rpl27)	7.83536	6.40856	11.7262	8.53466	8.03705	14.0419		8.65672	2.75234	3	10.2045	3.33256	3
		Fah and EGFP values have significantly different means?
		Unpaired t test with Welch's correction
		P value	0.5698
		P value summary	ns
		Significantly different (P < 0.05)?	No
	Fig1E
				WT			KO
		Animal		1	2	3	1	2	3
		Value (Avg Radiance [p/s/cm²/sr])	d3	17250000	14740000	12250000	2085000	4434000	3705000
			d7	24300000	24020000	22790000	1624000	32780000	470000
			d14	28860000	37410000	33220000	9314000	161800000	30540000
			d28	40740	2032000	864800	99690000	204800000	191600000
			d56	2013	52600	20360	15380000	147100000	9209000
			d84	1509	101200	11740	203500000	154500000	262800000
				WT			KO
				Mean	SD	Sample Number	Mean	SD	Sample Number
			d3	1.47467e+07	2.50001e+06	3	3408000	1.20233e+06	3
			d7	2.37033e+07	803264	3	1.16247e+07	1.83301e+07	3
			d14	3.31633e+07	4.27528e+06	3	67218000	8.25951e+07	3
			d28	979180	1.00055e+06	3	1.65363e+08	5.72564e+07	3
			d56	24991	25609.5	3	5.72297e+07	7.78911e+07	3
			d84	38149.7	54842.3	3	2.06933e+08	5.42316e+07	3

## Sheet: Fig2
	Fig2B
		Group		Fah			EGFP			Tp53				Fah			EGFP			Tp53
		no amiR	Animal	1	2	3	1	2	3	1	2	3		Mean	SD	Sample Number	Mean	SD	Sample Number	Mean	SD	Sample Number
			Value (normalized to Rpl27)	6.9163	8.33973	12.7875	7.11074	7.90811	14.8941	0.346277	0.418994	0.269496		9.34785	3.0627	3	9.97098	4.28213	3	0.344922	0.0747582	3
		amiR-EGFP	Animal	1	2	3	1	2	3	1	2	3		Mean	SD	Sample Number	Mean	SD	Sample Number	Mean	SD	Sample Number
			Value (normalized to Rpl27)	10.3747	8	10.1027	0.477421	0.339151	0.395021	0.349492	0.372419	0.281265		9.49247	1.29965	3	0.403864	0.0695578	3	0.334392	0.0474164	3
		amiR-mP53/1	Animal	1	2	3	1	2	3	1	2	3		Mean	SD	Sample Number	Mean	SD	Sample Number	Mean	SD	Sample Number
			Value (normalized to Rpl27)	7.34451	7.34451	12.6407	8.14925	6.30574	10.2437	0.147966	0.231112	0.169968		9.1099	3.05773	3	8.2329	1.97032	3	0.183015	0.0430816	3
		amiR-mP53/1 and 2	Animal	1	2	3	1	2	3	1	2	3		Mean	SD	Sample Number	Mean	SD	Sample Number	Mean	SD	Sample Number
			Value (normalized to Rpl27)	8.13044	8.11168	6.3496	7.09433	6.77396	6.32033	0.138376	0.0754501	0.114493		7.53057	1.02279	3	6.72954	0.388908	3	0.10944	0.0317659	3
		Fah values have significantly different means across groups?
		one-way ANOVA
		Dunnett's multiple comparisons test	Mean Diff,	95,00% CI of diff,	Below threshold?	Summary	Adjusted P Value
		no amiR vs. amiR-EGFP	-0.1446	-5,591 to 5,302	No	ns	0.9996	amiR-EGFP
		no amiR vs. amiR-mP53/1	0.238	-5,209 to 5,685	No	ns	0.9985	amiR-mP53/1
		no amiR vs. amiR-mP53/1 and 2	1.817	-3,630 to 7,264	No	ns	0.6684	amiR-mP53/1 and 2
		Test details	Mean 1	Mean 2	Mean Diff,	SE of diff,	n1	n2	q	DF
		no amiR vs. amiR-EGFP	9.348	9.492	-0.1446	1.891	3	3	0.07646	8
		no amiR vs. amiR-mP53/1	9.348	9.11	0.238	1.891	3	3	0.1258	8
		no amiR vs. amiR-mP53/1 and 2	9.348	7.531	1.817	1.891	3	3	0.9608	8
		EGFP values have significantly different means across groups?
		one-way ANOVA
		Dunnett's multiple comparisons test	Mean Diff,	95,00% CI of diff,	Below threshold?	Summary	Adjusted P Value
		no amiR vs. amiR-EGFP	9.567	4,006 to 15,13	Yes	**	0.0029	amiR-EGFP
		no amiR vs. amiR-mP53/1	1.738	-3,823 to 7,299	No	ns	0.7065	amiR-mP53/1
		no amiR vs. amiR-mP53/1 and 2	3.241	-2,320 to 8,802	No	ns	0.2865	amiR-mP53/1 and 2
		Test details	Mean 1	Mean 2	Mean Diff,	SE of diff,	n1	n2	q	DF
		no amiR vs. amiR-EGFP	9.971	0.4039	9.567	1.931	3	3	4.954	8
		no amiR vs. amiR-mP53/1	9.971	8.233	1.738	1.931	3	3	0.9	8
		no amiR vs. amiR-mP53/1 and 2	9.971	6.73	3.241	1.931	3	3	1.679	8
		Tp53 values have significantly different means across groups?
		one-way ANOVA
		Dunnett's multiple comparisons test	Mean Diff,	95,00% CI of diff,	Below threshold?	Summary	Adjusted P Value
		no amiR vs. amiR-EGFP	0.01053	-0,1111 to 0,1322	No	ns	0.9886	amiR-EGFP
		no amiR vs. amiR-mP53/1	0.1619	0,04028 to 0,2835	Yes	*	0.0126	amiR-mP53/1
		no amiR vs. amiR-mP53/1 and 2	0.2355	0,1139 to 0,3571	Yes	**	0.0014	amiR-mP53/1 and 2
		Test details	Mean 1	Mean 2	Mean Diff,	SE of diff,	n1	n2	q	DF
		no amiR vs. amiR-EGFP	0.3449	0.3344	0.01053	0.04223	3	3	0.2493	8
		no amiR vs. amiR-mP53/1	0.3449	0.183	0.1619	0.04223	3	3	3.834	8
		no amiR vs. amiR-mP53/1 and 2	0.3449	0.1094	0.2355	0.04223	3	3	5.576	8
	Fig2C
			amiR-mP53/1			amiR-mP53/2			amiR-mP53/3				amiR-mP53/1			amiR-mP53/2			amiR-mP53/3
		Value (% of control)	19.21	18.95	22.85	7.1	6.67	7.75	38.73	36.69	31.28		Mean	SD	Sample Number	Mean	SD	Sample Number	Mean	SD	Sample Number
													20.3367	2.18049	3	7.17333	0.543722	3	35.5667	3.84994	3
		Tp53 values have significantly different means across groups?
		one-way ANOVA
		Dunnett's multiple comparisons test	Mean Diff,	95,00% CI of diff,	Below threshold?	Summary	Adjusted P Value
		Ctrl. vs. amiR-mP53/1	79.66	74,42 to 84,90	Yes	****	<0,0001	amiR-mP53/1
		Ctrl. vs. amiR-mP53/2	92.83	87,59 to 98,07	Yes	****	<0,0001	amiR-mP53/2
		Ctrl. vs. amiR-mP53/3	64.43	59,19 to 69,67	Yes	****	<0,0001	amiR-mP53/3
		Test details	Mean 1	Mean 2	Mean Diff,	SE of diff,	n1	n2	q	DF
		Ctrl. vs. amiR-mP53/1	100	20.34	79.66	1.82	3	3	43.77	8
		Ctrl. vs. amiR-mP53/2	100	7.173	92.83	1.82	3	3	51.01	8
		Ctrl. vs. amiR-mP53/3	100	35.57	64.43	1.82	3	3	35.4	8
	Fig2D
			no amiR			amiR-EGFP			amiR-mP53/1			amiR-mP53/1 and 2				no amiR			amiR-EGFP			amiR-mP53/1			amiR-mP53/1 and 2
		Animal	1	2	3	1	2	3	1	2	3	1	2	3		Mean	SD	Sample Number	Mean	SD	Sample Number	Mean	SD	Sample Number	Mean	SD	Sample Number
		copy number	2.9897	4.16986	3.79298	3.89962	3.21169	2.81539	3.31728	2.71321	3.02444	1.90528	1.83189	2.07053		3.65085	0.602784	3	3.3089	0.548613	3	3.01831	0.302081	3	1.9359	0.122231	3
		Copy number values have significantly different means across groups?
		Dunnett's multiple comparisons test	Mean Diff,	95,00% CI of diff,	Below threshold?	Summary	Adjusted P Value
		no amiR vs. amiR-EGFP	0.3419	-0,6900 to 1,374	No	ns	0.6726	amiR-EGFP
		no amiR vs. amiR-mP53/1	0.6325	-0,3994 to 1,665	No	ns	0.2546	amiR-mP53/1
		no amiR vs. amiR-mP53/1 and 2	1.715	0,6830 to 2,747	Yes	**	0.0036	amiR-mP53/1 and 2
		Test details	Mean 1	Mean 2	Mean Diff,	SE of diff,	n1	n2	q	DF
		no amiR vs. amiR-EGFP	3.651	3.309	0.3419	0.3584	3	3	0.9542	8
		no amiR vs. amiR-mP53/1	3.651	3.018	0.6325	0.3584	3	3	1.765	8
		no amiR vs. amiR-mP53/1 and 2	3.651	1.936	1.715	0.3584	3	3	4.786	8

## Sheet: Fig3
	Fig3B
		Group		Fah positive				Fah positive
		no amiR, EGFP	Animal	1	2	3		Mean	SD	Sample Number
			Value (percentage)	71.349	77.039	57.885		68.7577	9.83642	3
		amiR-mP53/1, hRasG12V	Animal	1	2	3		Mean	SD	Sample Number
			Value (percentage)	95	93.589	95.817		94.802	1.12712	3
		Fah positive values have significantly different means?
		Unpaired t test with Welch's correction
		P value	0.0428
		P value summary	*
		Significantly different (P < 0.05)?	Yes
	Fig3C
		Group		Tp53				Tp53
		no amiR, EGFP	Animal	1	2	3		Mean	SD	Sample Number
			Value (normalized to Rpl27)	0.467596	0.53465	0.643197		0.548481	0.0886141	3
		amiR-mP53/1, hRasG12V	Animal	1	2	3		Mean	SD	Sample Number
			Value (normalized to Rpl27)	0.237062	0.170164	0.285191		0.230806	0.0577679	3
		Tp53 values have significantly different means?
		Unpaired t test with Welch's correction
		P value	0.0097
		P value summary	**
		Significantly different (P < 0.05)?	Yes
	Fig3D
		Group		Fah			EGFP				Fah			EGFP
		no amiR, EGFP	Animal	1	2	3	1	2	3		Mean	SD	Sample Number	Mean	SD	Sample Number
			Value (normalized to Rpl27)	6.71165	6.17597	5.06303	8.32048	10.2674	6.03491		5.98355	0.840986	3	8.2076	2.1185	3
		Fah and EGFP values have significantly different means?
		Unpaired t test with Welch's correction
		P value	0.2028
		P value summary	ns
		Significantly different (P < 0.05)?	No
		Group		Fah			hRasG12V				Fah			hRasG12V
		amiR-mP53/1, hRasG12V	Animal	1	2	3	1	2	3		Mean	SD	Sample Number	Mean	SD	Sample Number
			Value (normalized to Rpl27)	5.48947	4.05584	4.16986	0.571701	0.509328	0.615572		4.57172	0.796833	3	0.565534	0.05339	3
		Fah and hRasG12V values have significantly different means?
		Unpaired t test with Welch's correction
		P value	0.0126
		P value summary	*
		Significantly different (P < 0.05)?	Yes
